# Supplementary material for: Sex and Ethnic Disparities in Stroke Revascularisation Treatments and Post-Stroke Outcomes in Patients with Heart Failure: A National Inpatient Sample Study
Source: J Clin Med. 2025 Nov 24;14(23):8354. doi: 10.3390/jcm14238354 (PMC12692724; doi:10.3390/jcm14238354)
Supplement: Supplementary file 1 [file jcm-14-08354-s001.zip]

Archive with 2 entries (2 files):
- Supplement S2.pdf
- Supplement S1.pdf
